# Supplementary material for: Improving the Utility of Polygenic Risk Scores as a Biomarker for Alzheimer’s Disease
Source: Cells. 2021 Jun 29;10(7):1627. doi: 10.3390/cells10071627 (PMC8305482; doi:10.3390/cells10071627)
Supplement: Supplementary file 1 [file cells-10-01627-s001.zip]

Archive with 5 entries (4 files):
- cells-1183159 Sm/
- cells-1183159 Sm/SupplTable2.xlsx
- cells-1183159 Sm/SupplTable3.xlsx
- cells-1183159 Sm/SupplTable4.xlsx
- cells-1183159 Sm/SuppTable 1.pdf
