# Supplementary material for: Improving the Utility of Polygenic Risk Scores as a Biomarker for Alzheimer’s Disease
Source: Cells. 2021 Jun 29;10(7):1627. doi: 10.3390/cells10071627 (PMC8305482; doi:10.3390/cells10071627)
Supplement: Supplementary file 1 [file cells-10-01627-s001.zip › cells-1183159 Sm/SupplTable2.xlsx]

## Sheet: Sheet1
GeneID	Symbol	map_location	chromosome	ProteinID	Origin
351	APP	21q21.3	21	P05067	Common
5664	PSEN2	1q42.13	1	P49810	Common
348	APOE	19q13.32	19	P02649	Common
8081	AD5	12p11.23-q13.12	12	NULL	GenesAD
64851	AD6	10q	10	NULL	GenesAD
780912	AD10	7q36	7	NULL	GenesAD
114475	AD7	10p13	10	NULL	GenesAD
101290498	AD17	6p21.2	6	NULL	GenesAD
100188838	AD15	3q22-q24	3	NULL	GenesAD
100188837	AD13	1q21	1	NULL	GenesAD
100188830	AD12	8p12-q22	8	NULL	GenesAD
100188795	AD11	9p22.1	9	NULL	GenesAD
100188754	AD14	1q25	1	NULL	GenesAD
353128	AD8	20p	20	NULL	GenesAD
84570	COL25A1	4q25	4	Q9BXS0	Common
2186	BPTF	17q24.2	17	Q12830	Common
22883	CLSTN1	1p36.22	1	O94985	Common
10347	ABCA7	19p13.3	19	Q8IZY2	Common
10452	TOMM40	19q13.32	19	NULL	GenesAD
5819	NECTIN2	19q13.32	19	NULL	GenesAD
4846	NOS3	7q36.1	7	NULL	GenesAD
5663	PSEN1	14q24.2	14	P49768	Common
3077	HFE	6p22.2	6	NULL	GenesAD
4353	MPO	17q22	17	NULL	GenesAD
5328	PLAU	10q22.2	10	NULL	GenesAD
2	A2M	12p13.31	12	NULL	GenesAD
102	ADAM10	15q21.3	15	O14672	Common
5649	RELN	7q22.1	7	NULL	GenesAD
341	APOC1	19q13.32	19	NULL	GenesAD
27185	DISC1	1q42.2	1	NULL	GenesAD
26047	CNTNAP2	7q35-q36.1	7	NULL	GenesAD
4482	MSRA	8p23.1	8	NULL	GenesAD
8428	STK24	13q32.2	13	NULL	GenesAD
25902	MTHFD1L	6q25.1	6	NULL	GenesAD
116444	GRIN3B	19p13.3	19	NULL	GenesAD
23526	ARHGAP45	19p13.3	19	NULL	GenesAD
353497	POLN	4p16.3	4	NULL	GenesAD
9019	MPZL1	1q24.2	1	NULL	GenesAD
7767	ZNF224	19q13.31	19	NULL	GenesAD
50937	CDON	11q24.2	11	NULL	GenesAD
22950	SLC4A1AP	2p23.3	2	NULL	GenesAD
6049	RNF6	13q12.13	13	NULL	GenesAD
56203	LMOD3	3p14.1	3	NULL	GenesAD
22990	PCNX1	14q24.2	14	NULL	GenesAD
338645	LUZP2	11p14.3	11	NULL	GenesAD
222255	ATXN7L1	7q22.3	7	NULL	GenesAD
100303453	TSNAX-DISC1	1q42.2	1	NULL	GenesAD
100505832	PROX1-AS1	1q32.3	1	NULL	GenesAD
101929191	LINCR-0001	8p23.1	8	NULL	GenesAD
100379224	LOC100379224	19q13.31	19	NULL	GenesAD
1636	ACE	17q23.3	17	NULL	GenesAD
627	BDNF	11p14.1	11	NULL	GenesAD
4137	MAPT	17q21.31	17	P10636	Common
2932	GSK3B	3q13.33	3	P49841	Common
1191	CLU	8p21.1	8	NULL	GenesAD
23621	BACE1	11q23.3	11	P56817	Common
7124	TNF	6p21.33	6	NULL	GenesAD
6653	SORL1	11q24.1	11	Q92673	Common
3416	IDE	10q23.33	10	NULL	GenesAD
274	BIN1	2q14.3	2	NULL	GenesAD
8301	PICALM	11q14.2	11	NULL	GenesAD
5300	PIN1	19p13.2	19	NULL	GenesAD
54209	TREM2	6p21.1	6	Q9NZC2	Common
177	AGER	6p21.32	6	NULL	GenesAD
23435	TARDBP	1p36.22	1	Q13148	Common
2896	GRN	17q21.31	17	NULL	GenesAD
1509	CTSD	11p15.5	11	P07339	Common
5743	PTGS2	1q31.1	1	P35354	Common
590	BCHE	3q26.1	3	NULL	GenesAD
1020	CDK5	7q36.1	7	Q00535	Common
1378	CR1	1q32.2	1	NULL	GenesAD
6622	SNCA	4q22.1	4	P37840	Common
2475	MTOR	1p36.22	1	NULL	GenesAD
5444	PON1	7q21.3	7	NULL	GenesAD
9846	GAB2	11q14.1	11	NULL	GenesAD
255022	CALHM1	10q24.33	10	Q8IU99	Common
5243	ABCB1	7q21.12	7	NULL	GenesAD
3553	IL1B	2q14.1	2	NULL	GenesAD
7276	TTR	18q12.1	18	NULL	GenesAD
4311	MME	3q25.2	3	NULL	GenesAD
7422	VEGFA	6p21.1	6	NULL	GenesAD
7040	TGFB1	19q13.2	19	NULL	GenesAD
4524	MTHFR	1p36.22	1	NULL	GenesAD
2099	ESR1	6q25.1-q25.2	6	NULL	GenesAD
1312	COMT	22q11.21	22	NULL	GenesAD
3479	IGF1	12q23.2	12	NULL	GenesAD
3162	HMOX1	22q12.3	22	NULL	GenesAD
335	APOA1	11q23.3	11	NULL	GenesAD
5621	PRNP	20p13	20	NULL	GenesAD
19	ABCA1	9q31.1	9	NULL	GenesAD
203228	C9orf72	9p21.2	9	NULL	GenesAD
7157	TP53	17p13.1	17	NULL	GenesAD
1103	CHAT	10q11.23	10	NULL	GenesAD
3569	IL6	7p15.3	7	NULL	GenesAD
3586	IL10	1q32.1	1	NULL	GenesAD
8851	CDK5R1	17q11.2	17	Q15078	Common
10858	CYP46A1	14q32.2	14	NULL	GenesAD
1718	DHCR24	1p32.3	1	Q15392	Common
3952	LEP	7q32.1	7	NULL	GenesAD
7447	VSNL1	2p24.2	2	P62760	Common
6347	CCL2	17q12	17	NULL	GenesAD
2950	GSTP1	11q13.2	11	NULL	GenesAD
1565	CYP2D6	22q13.2	22	NULL	GenesAD
120892	LRRK2	12q12	12	NULL	GenesAD
1588	CYP19A1	15q21.2	15	NULL	GenesAD
406938	MIR146A	5q33.3	5	NULL	GenesAD
3953	LEPR	1p31.3	1	NULL	GenesAD
255738	PCSK9	1p32.3	1	NULL	GenesAD
4035	LRP1	12q13.3	12	Q07954	Common
4803	NGF	1p13.2	1	NULL	GenesAD
1139	CHRNA7	15q13.3	15	NULL	GenesAD
4804	NGFR	17q21.33	17	NULL	GenesAD
7345	UCHL1	4p13	4	P09936	Common
7019	TFAM	10q21.1	10	NULL	GenesAD
6506	SLC1A2	11p13	11	NULL	GenesAD
5524	PTPA	9q34.11	9	NULL	GenesAD
3127	HLA-DRB5	6p21.32	6	NULL	GenesAD
1889	ECE1	1p36.12	1	NULL	GenesAD
945	CD33	19q13.41	19	NULL	GenesAD
347	APOD	3q29	3	NULL	GenesAD
286	ANK1	8p11.21	8	NULL	GenesAD
9445	ITM2B	13q14.2	13	Q9Y287	Common
4900	NRGN	11q24.2	11	Q92686	Common
54664	TMEM106B	7p21.3	7	NULL	GenesAD
644	BLVRA	7p13	7	NULL	GenesAD
114815	SORCS1	10q25.1	10	NULL	GenesAD
9370	ADIPOQ	3q27.3	3	NULL	GenesAD
1401	CRP	1q23.2	1	NULL	GenesAD
4790	NFKB1	4q24	4	NULL	GenesAD
6532	SLC6A4	17q11.2	17	NULL	GenesAD
6647	SOD1	21q22.11	21	NULL	GenesAD
7097	TLR2	4q31.3	4	NULL	GenesAD
23411	SIRT1	10q21.3	10	NULL	GenesAD
355	FAS	10q23.31	10	NULL	GenesAD
54103	GSAP	7q11.23	7	A4D1B5	Common
79068	FTO	16q12.2	16	NULL	GenesAD
6531	SLC6A3	5p15.33	5	NULL	GenesAD
3075	CFH	1q31.3	1	NULL	GenesAD
338	APOB	2p24.1	2	NULL	GenesAD
3949	LDLR	19p13.2	19	NULL	GenesAD
929	CD14	5q31.3	5	NULL	GenesAD
3356	HTR2A	13q14.2	13	NULL	GenesAD
6513	SLC2A1	1p34.2	1	NULL	GenesAD
7132	TNFRSF1A	12p13.31	12	NULL	GenesAD
958	CD40	20q13.12	20	NULL	GenesAD
90865	IL33	9p24.1	9	NULL	GenesAD
1728	NQO1	16q22.1	16	NULL	GenesAD
1268	CNR1	6q15	6	NULL	GenesAD
1385	CREB1	2q33.3	2	NULL	GenesAD
8878	SQSTM1	5q35.3	5	Q13501	Common
2629	GBA	1q22	1	NULL	GenesAD
8678	BECN1	17q21.31	17	NULL	GenesAD
5566	PRKACA	19p13.12	19	NULL	GenesAD
540	ATP7B	13q14.3	13	NULL	GenesAD
2534	FYN	6q21	6	NULL	GenesAD
7415	VCP	9p13.3	9	NULL	GenesAD
65018	PINK1	1p36.12	1	NULL	GenesAD
5610	EIF2AK2	2p22.2	2	P19525	Common
1508	CTSB	8p23.1	8	NULL	GenesAD
2597	GAPDH	12p13.31	12	P04406	Common
4915	NTRK2	9q21.33	9	NULL	GenesAD
1000	CDH2	18q12.1	18	NULL	GenesAD
6376	CX3CL1	16q21	16	NULL	GenesAD
1673	DEFB4A	8p23.1	8	NULL	GenesAD
2670	GFAP	17q21.31	17	P14136	Common
1621	DBH	9q34.2	9	NULL	GenesAD
760	CA2	8q21.2	8	NULL	GenesAD
5052	PRDX1	1p34.1	1	NULL	GenesAD
12	SERPINA3	14q32.13	14	P01011	Common
5445	PON2	7q21.3	7	NULL	GenesAD
7001	PRDX2	19p13.13	19	NULL	GenesAD
1859	DYRK1A	21q22.13	21	NULL	GenesAD
7879	RAB7A	3q21.3	3	NULL	GenesAD
51083	GAL	11q13.2	11	NULL	GenesAD
23385	NCSTN	1q23.2	1	NULL	GenesAD
839	CASP6	4q25	4	NULL	GenesAD
23286	WWC1	5q34	5	NULL	GenesAD
2891	GRIA2	4q32.1	4	NULL	GenesAD
325	APCS	1q23.2	1	NULL	GenesAD
1808	DPYSL2	8p21.2	8	Q16555	Common
7804	LRP8	1p32.3	1	Q14114	Common
1453	CSNK1D	17q25.3	17	P48730	Common
5521	PPP2R2B	5q32	5	NULL	GenesAD
284217	LAMA1	18p11.31	18	NULL	GenesAD
5641	LGMN	14q32.12	14	NULL	GenesAD
25978	CHMP2B	3p11.2	3	NULL	GenesAD
5274	SERPINI1	3q26.1	3	NULL	GenesAD
29119	CTNNA3	10q21.3	10	NULL	GenesAD
8867	SYNJ1	21q22.11	21	NULL	GenesAD
5126	PCSK2	20p12.1	20	NULL	GenesAD
10972	TMED10	14q24.3	14	NULL	GenesAD
51107	APH1A	1q21.2	1	NULL	GenesAD
8633	UNC5C	4q22.3	4	O95185	Common
23646	PLD3	19q13.2	19	Q8IV08	Common
253430	IPMK	10q21.1	10	NULL	GenesAD
23237	ARC	8q24.3	8	NULL	GenesAD
8522	GAS7	17p13.1	17	NULL	GenesAD
2764	GMFB	14q22.2	14	NULL	GenesAD
8941	CDK5R2	2q35	2	NULL	GenesAD
123041	SLC24A4	14q32.12	14	NULL	GenesAD
56941	HMCES	3q21.3	3	NULL	GenesAD
57608	JCAD	10p11.23	10	NULL	GenesAD
347731	LRRTM3	10q21.3	10	NULL	GenesAD
672	BRCA1	17q21.31	17	NULL	GenesAD
4318	MMP9	20q13.12	20	NULL	GenesAD
207	AKT1	14q32.33	14	NULL	GenesAD
7421	VDR	12q13.11	12	NULL	GenesAD
7099	TLR4	9q33.1	9	NULL	GenesAD
3576	CXCL8	4q13.3	4	NULL	GenesAD
5468	PPARG	3p25.2	3	NULL	GenesAD
596	BCL2	18q21.33	18	NULL	GenesAD
2944	GSTM1	1p13.3	1	NULL	GenesAD
3458	IFNG	12q15	12	NULL	GenesAD
4313	MMP2	16q12.2	16	NULL	GenesAD
1026	CDKN1A	6p21.2	6	NULL	GenesAD
2952	GSTT1	22q11.23	22	NULL	GenesAD
4879	NPPB	1p36.22	1	NULL	GenesAD
3605	IL17A	6p12.2	6	NULL	GenesAD
3105	HLA-A	6p22.1	6	NULL	GenesAD
2908	NR3C1	5q31.3	5	NULL	GenesAD
5970	RELA	11q13.1	11	NULL	GenesAD
2100	ESR2	14q23.2-q23.3	14	NULL	GenesAD
3606	IL18	11q23.1	11	NULL	GenesAD
1432	MAPK14	6p21.31	6	NULL	GenesAD
857	CAV1	7q31.2	7	NULL	GenesAD
9429	ABCG2	4q22.1	4	NULL	GenesAD
6667	SP1	12q13.13	12	NULL	GenesAD
8743	TNFSF10	3q26.31	3	NULL	GenesAD
581	BAX	19q13.33	19	NULL	GenesAD
1576	CYP3A4	7q22.1	7	NULL	GenesAD
5071	PRKN	6q26	6	NULL	GenesAD
3552	IL1A	2q14.1	2	NULL	GenesAD
4023	LPL	8p21.3	8	NULL	GenesAD
5599	MAPK8	10q11.22	10	NULL	GenesAD
1071	CETP	16q13	16	NULL	GenesAD
5265	SERPINA1	14q32.13	14	NULL	GenesAD
25	ABL1	9q34.12	9	NULL	GenesAD
1471	CST3	20p11.21	20	NULL	GenesAD
10891	PPARGC1A	4p15.2	4	NULL	GenesAD
3486	IGFBP3	7p12.3	7	NULL	GenesAD
1869	E2F1	20q11.22	20	NULL	GenesAD
4170	MCL1	1q21.2	1	NULL	GenesAD
983	CDK1	10q21.2	10	NULL	GenesAD
328	APEX1	14q11.2	14	NULL	GenesAD
356	FASLG	1q24.3	1	NULL	GenesAD
846	CASR	3q13.33-q21.1	3	NULL	GenesAD
100507436	MICA	6p21.33	6	NULL	GenesAD
3084	NRG1	8p12	8	NULL	GenesAD
796	CALCA	11p15.2	11	NULL	GenesAD
5580	PRKCD	3p21.1	3	NULL	GenesAD
1116	CHI3L1	1q32.1	1	NULL	GenesAD
7431	VIM	10p13	10	NULL	GenesAD
7412	VCAM1	1p21.2	1	NULL	GenesAD
948	CD36	7q21.11	7	NULL	GenesAD
7052	TGM2	20q11.23	20	NULL	GenesAD
4018	LPA	6q25.3-q26	6	NULL	GenesAD
7057	THBS1	15q14	15	NULL	GenesAD
6285	S100B	21q22.3	21	NULL	GenesAD
2688	GH1	17q23.3	17	NULL	GenesAD
6280	S100A9	1q21.3	1	P06702	Common
7133	TNFRSF1B	1p36.22	1	NULL	GenesAD
1958	EGR1	5q31.2	5	NULL	GenesAD
729230	CCR2	3p21.31	3	NULL	GenesAD
11315	PARK7	1p36.23	1	NULL	GenesAD
5058	PAK1	11q13.5-q14.1	11	NULL	GenesAD
652	BMP4	14q22.2	14	NULL	GenesAD
6403	SELP	1q24.2	1	NULL	GenesAD
3375	IAPP	12p12.1	12	NULL	GenesAD
6868	ADAM17	2p25.1	2	NULL	GenesAD
345	APOC3	11q23.3	11	NULL	GenesAD
4684	NCAM1	11q23.2	11	NULL	GenesAD
1789	DNMT3B	20q11.21	20	NULL	GenesAD
875	CBS	21q22.3	21	NULL	GenesAD
1814	DRD3	3q13.31	3	NULL	GenesAD
149233	IL23R	1p31.3	1	NULL	GenesAD
197	AHSG	3q27.3	3	NULL	GenesAD
613	BCR	22q11.23	22	NULL	GenesAD
1977	EIF4E	4q23	4	NULL	GenesAD
7941	PLA2G7	6p12.3	6	NULL	GenesAD
801	CALM1	14q32.11	14	NULL	GenesAD
5327	PLAT	8p11.21	8	NULL	GenesAD
5428	POLG	15q26.1	15	NULL	GenesAD
4973	OLR1	12p13.2	12	P78380	Common
8837	CFLAR	2q33.1	2	NULL	GenesAD
7534	YWHAZ	8q22.3	8	NULL	GenesAD
361	AQP4	18q11.2	18	NULL	GenesAD
2289	FKBP5	6p21.31	6	NULL	GenesAD
4830	NME1	17q21.33	17	NULL	GenesAD
4914	NTRK1	1q23.1	1	NULL	GenesAD
358	AQP1	7p14.3	7	NULL	GenesAD
4548	MTR	1q43	1	NULL	GenesAD
2066	ERBB4	2q34	2	NULL	GenesAD
5604	MAP2K1	15q22.31	15	NULL	GenesAD
6198	RPS6KB1	17q23.1	17	NULL	GenesAD
10763	NES	1q23.1	1	NULL	GenesAD
6279	S100A8	1q21.3	1	NULL	GenesAD
5443	POMC	2p23.3	2	NULL	GenesAD
10664	CTCF	16q22.1	16	NULL	GenesAD
249	ALPL	1p36.12	1	NULL	GenesAD
9817	KEAP1	19p13.2	19	NULL	GenesAD
2904	GRIN2B	12p13.1	12	NULL	GenesAD
4552	MTRR	5p15.31	5	NULL	GenesAD
7186	TRAF2	9q34.3	9	NULL	GenesAD
10273	STUB1	16p13.3	16	NULL	GenesAD
10062	NR1H3	11p11.2	11	NULL	GenesAD
6573	SLC19A1	21q22.3	21	NULL	GenesAD
2776	GNAQ	9q21.2	9	NULL	GenesAD
2057	EPOR	19p13.2	19	NULL	GenesAD
10059	DNM1L	12p11.21	12	O00429	Common
1269	CNR2	1p36.11	1	NULL	GenesAD
23410	SIRT3	11p15.5	11	NULL	GenesAD
43	ACHE	7q22.1	7	NULL	GenesAD
1612	DAPK1	9q21.33	9	P53355	Common
3178	HNRNPA1	12q13.13	12	NULL	GenesAD
7166	TPH1	11p15.1	11	NULL	GenesAD
2668	GDNF	5p13.2	5	P39905	Common
4361	MRE11	11q21	11	NULL	GenesAD
1978	EIF4EBP1	8p11.23	8	NULL	GenesAD
80781	COL18A1	21q22.3	21	NULL	GenesAD
283	ANG	14q11.2	14	NULL	GenesAD
5321	PLA2G4A	1q31.1	1	NULL	GenesAD
468	ATF4	22q13.1	22	NULL	GenesAD
7225	TRPC6	11q22.1	11	NULL	GenesAD
6863	TAC1	7q21.3	7	NULL	GenesAD
10381	TUBB3	16q24.3	16	NULL	GenesAD
54822	TRPM7	15q21.2	15	NULL	GenesAD
1137	CHRNA4	20q13.33	20	NULL	GenesAD
3482	IGF2R	6q25.3	6	NULL	GenesAD
156	GRK2	11q13.2	11	NULL	GenesAD
2023	ENO1	1p36.23	1	NULL	GenesAD
1965	EIF2S1	14q23.3	14	NULL	GenesAD
10257	ABCC4	13q32.1	13	NULL	GenesAD
4747	NEFL	8p21.2	8	NULL	GenesAD
22933	SIRT2	19q13.2	19	NULL	GenesAD
1386	ATF2	2q31.1	2	NULL	GenesAD
3156	HMGCR	5q13.3	5	NULL	GenesAD
2903	GRIN2A	16p13.2	16	NULL	GenesAD
1785	DNM2	19p13.2	19	NULL	GenesAD
337	APOA4	11q23.3	11	NULL	GenesAD
823	CAPN1	11q13.1	11	NULL	GenesAD
406989	MIR206	6p12.2	6	NULL	GenesAD
4277	MICB	6p21.33	6	NULL	GenesAD
3578	IL9	5q31.1	5	NULL	GenesAD
57142	RTN4	2p16.1	2	NULL	GenesAD
7067	THRA	17q21.1	17	NULL	GenesAD
1734	DIO2	14q31.1	14	NULL	GenesAD
2170	FABP3	1p35.2	1	NULL	GenesAD
410	ARSA	22q13.33	22	NULL	GenesAD
7432	VIP	6q25.2	6	NULL	GenesAD
57447	NDRG2	14q11.2	14	Q9UN36	Common
2566	GABRG2	5q34	5	NULL	GenesAD
5074	PAWR	12q21.2	12	Q96IZ0	Common
55937	APOM	6p21.33	6	NULL	GenesAD
7391	USF1	1q23.3	1	NULL	GenesAD
1573	CYP2J2	1p32.1	1	NULL	GenesAD
7051	TGM1	14q12	14	NULL	GenesAD
7465	WEE1	11p15.4	11	NULL	GenesAD
51280	GOLM1	9q21.33	9	NULL	GenesAD
406	ARNTL	11p15.3	11	NULL	GenesAD
27429	HTRA2	2p13.1	2	NULL	GenesAD
4739	NEDD9	6p24.2	6	NULL	GenesAD
2550	GABBR1	6p22.1	6	NULL	GenesAD
5730	PTGDS	9q34.3	9	NULL	GenesAD
7376	NR1H2	19q13.33	19	NULL	GenesAD
1667	DEFA1	8p23.1	8	NULL	GenesAD
79648	MCPH1	8p23.1	8	NULL	GenesAD
22861	NLRP1	17p13.2	17	NULL	GenesAD
5873	RAB27A	15q21.3	15	NULL	GenesAD
2796	GNRH1	8p21.2	8	NULL	GenesAD
406936	MIR144	17q11.2	17	NULL	GenesAD
815	CAMK2A	5q32	5	NULL	GenesAD
8650	NUMB	14q24.2-q24.3	14	NULL	GenesAD
58157	NGB	14q24.3	14	NULL	GenesAD
9261	MAPKAPK2	1q32.1	1	NULL	GenesAD
1827	RCAN1	21q22.12	21	NULL	GenesAD
6505	SLC1A1	9p24.2	9	NULL	GenesAD
6507	SLC1A3	5p13.2	5	NULL	GenesAD
2744	GLS	2q32.2	2	NULL	GenesAD
27032	ATP2C1	3q22.1	3	NULL	GenesAD
407026	MIR29C	1q32.2	1	NULL	GenesAD
10935	PRDX3	10q26.11	10	NULL	GenesAD
5122	PCSK1	5q15	5	NULL	GenesAD
6750	SST	3q27.3	3	NULL	GenesAD
8754	ADAM9	8p11.22	8	NULL	GenesAD
2890	GRIA1	5q33.2	5	NULL	GenesAD
4440	MSI1	12q24.31	12	NULL	GenesAD
6546	SLC8A1	2p22.1	2	NULL	GenesAD
2947	GSTM3	1p13.3	1	NULL	GenesAD
407042	MIR34C	11q23.1	11	NULL	GenesAD
8639	AOC3	17q21.31	17	NULL	GenesAD
6514	SLC2A2	3q26.2	3	NULL	GenesAD
2192	FBLN1	22q13.31	22	NULL	GenesAD
5473	PPBP	4q13.3	4	NULL	GenesAD
9446	GSTO1	10q25.1	10	NULL	GenesAD
6515	SLC2A3	12p13.31	12	NULL	GenesAD
3360	HTR4	5q32	5	NULL	GenesAD
1816	DRD5	4p16.1	4	NULL	GenesAD
29979	UBQLN1	9q21.2-q21.3	9	NULL	GenesAD
4908	NTF3	12p13.31	12	NULL	GenesAD
5336	PLCG2	16q23.3	16	NULL	GenesAD
406884	MIRLET7B	22q13.31	22	NULL	GenesAD
7167	TPI1	12p13.31	12	NULL	GenesAD
442906	MIR338	17q25.3	17	NULL	GenesAD
6812	STXBP1	9q34.11	9	NULL	GenesAD
6625	SNRNP70	19q13.33	19	NULL	GenesAD
490	ATP2B1	12q21.33	12	NULL	GenesAD
1938	EEF2	19p13.3	19	NULL	GenesAD
4831	NME2	17q21.33	17	NULL	GenesAD
259266	ASPM	1q31.3	1	NULL	GenesAD
322	APBB1	11p15.4	11	O00213	Common
64714	PDIA2	16p13.3	16	NULL	GenesAD
599	BCL2L2	14q11.2	14	NULL	GenesAD
54541	DDIT4	10q22.1	10	NULL	GenesAD
5650	KLK7	19q13.41	19	NULL	GenesAD
3915	LAMC1	1q25.3	1	NULL	GenesAD
10728	PTGES3	12	12	NULL	GenesAD
4744	NEFH	22q12.2	22	NULL	GenesAD
29904	EEF2K	16p12.2	16	NULL	GenesAD
566	AZU1	19p13.3	19	NULL	GenesAD
48	ACO1	9p21.1	9	NULL	GenesAD
23373	CRTC1	19p13.11	19	NULL	GenesAD
10048	RANBP9	6p23	6	NULL	GenesAD
5655	KLK10	19q13.41	19	NULL	GenesAD
5602	MAPK10	4q21.3	4	NULL	GenesAD
307	ANXA4	2p13.3	2	NULL	GenesAD
10142	AKAP9	7q21.2	7	NULL	GenesAD
5163	PDK1	2q31.1	2	NULL	GenesAD
10060	ABCC9	12p12.1	12	NULL	GenesAD
5870	RAB6A	11q13.4	11	NULL	GenesAD
10769	PLK2	5q11.2	5	NULL	GenesAD
55851	PSENEN	19q13.12	19	NULL	GenesAD
54806	AHI1	6q23.3	6	NULL	GenesAD
1267	CNP	17q21.2	17	NULL	GenesAD
5110	PCMT1	6q25.1	6	NULL	GenesAD
5446	PON3	7q21.3	7	NULL	GenesAD
23408	SIRT5	6p23	6	NULL	GenesAD
11240	PADI2	1p36.13	1	NULL	GenesAD
693175	MIR590	7q11.23	7	NULL	GenesAD
65078	RTN4R	22q11.21	22	NULL	GenesAD
6620	SNCB	5q35.2	5	Q16143	Common
334	APLP2	11q24.3	11	Q06481	Common
984	CDK11B	1p36.33	1	NULL	GenesAD
5867	RAB4A	1q42.13	1	NULL	GenesAD
1600	DAB1	1p32.2	1	NULL	GenesAD
10243	GPHN	14q23.3-q24.1	14	NULL	GenesAD
9997	SCO2	22q13.33	22	NULL	GenesAD
25825	BACE2	21q22.2-q22.3	21	Q9Y5Z0	Common
783	CACNB2	10p12.33-p12.31	10	NULL	GenesAD
7357	UGCG	9q31.3	9	NULL	GenesAD
7200	TRH	3q22.1	3	NULL	GenesAD
7024	TFCP2	12q13.12-q13.13	12	NULL	GenesAD
8997	KALRN	3q21.1-q21.2	3	NULL	GenesAD
11076	TPPP	5p15.33	5	NULL	GenesAD
6263	RYR3	15q13.3-q14	15	NULL	GenesAD
10087	CERT1	5q13.3	5	NULL	GenesAD
642	BLMH	17q11.2	17	NULL	GenesAD
55835	CENPJ	13q12.12-q12.13	13	NULL	GenesAD
4666	NACA	12q13.3	12	NULL	GenesAD
6189	RPS3A	4q31.3	4	NULL	GenesAD
55755	CDK5RAP2	9q33.2	9	NULL	GenesAD
683	BST1	4p15.32	4	NULL	GenesAD
57019	CIAPIN1	16q21	16	NULL	GenesAD
60495	HPSE2	10q24.2	10	NULL	GenesAD
2618	GART	21q22.11	21	NULL	GenesAD
6642	SNX1	15q22.31	15	NULL	GenesAD
10659	CELF2	10p14	10	NULL	GenesAD
25800	SLC39A6	18q12.2	18	NULL	GenesAD
23554	TSPAN12	7q31.31	7	NULL	GenesAD
8320	EOMES	3p24.1	3	NULL	GenesAD
10718	NRG3	10q23.1	10	NULL	GenesAD
3700	ITIH4	3p21.1	3	NULL	GenesAD
9369	NRXN3	14q24.3-q31.1	14	Q9HDB5	Common
1743	DLST	14q24.3	14	NULL	GenesAD
6999	TDO2	4q32.1	4	NULL	GenesAD
4741	NEFM	8p21.2	8	NULL	GenesAD
25797	QPCT	2p22.2	2	NULL	GenesAD
320	APBA1	9q21.12	9	NULL	GenesAD
8536	CAMK1	3p25.3	3	NULL	GenesAD
89832	CHRFAM7A	15q13.2	15	NULL	GenesAD
8470	SORBS2	4q35.1	4	NULL	GenesAD
4898	NRDC	1p32.3	1	NULL	GenesAD
6733	SRPK2	7q22.3	7	NULL	GenesAD
6754	SSTR4	20p11.21	20	NULL	GenesAD
50487	PLA2G3	22q12.2	22	NULL	GenesAD
4223	MEOX2	7p21.2	7	NULL	GenesAD
20	ABCA2	9q34.3	9	NULL	GenesAD
618	BCYRN1	2p21	2	NULL	GenesAD
246744	STH	17q21.31	17	NULL	GenesAD
4139	MARK1	1q41	1	Q9P0L2	Common
3656	IRAK2	3p25.3	3	NULL	GenesAD
5858	PZP	12p13.31	12	NULL	GenesAD
2803	GOLGA4	3p22.2	3	NULL	GenesAD
84867	PTPN5	11p15.1	11	NULL	GenesAD
10598	AHSA1	14q24.3	14	NULL	GenesAD
51606	ATP6V1H	8q11.23	8	NULL	GenesAD
8934	RAB29	1q32.1	1	NULL	GenesAD
80142	PTGES2	9q34.11	9	NULL	GenesAD
253827	MSRB3	12q14.3	12	NULL	GenesAD
9455	HOMER2	15q25.2	15	NULL	GenesAD
51599	LSR	19q13.12	19	NULL	GenesAD
64137	ABCG4	11q23.3	11	NULL	GenesAD
58494	JAM2	21q21.3	21	NULL	GenesAD
57724	EPG5	18q12.3-q21.1	18	NULL	GenesAD
84236	RHBDD1	2q36.3	2	NULL	GenesAD
3749	KCNC4	1p13.3	1	NULL	GenesAD
406887	MIRLET7E	19q13.41	19	NULL	GenesAD
56938	ARNTL2	12p11.23	12	NULL	GenesAD
3241	HPCAL1	2p25.1	2	NULL	GenesAD
100359403	PARK16	1q32	1	NULL	GenesAD
23256	SCFD1	14q12	14	NULL	GenesAD
2567	GABRG3	15q12	15	NULL	GenesAD
10418	SPON1	11p15.2	11	NULL	GenesAD
1795	DOCK3	3p21.2	3	Q8IZD9	Common
323	APBB2	4p14-p13	4	NULL	GenesAD
79651	RHBDF2	17q25.1	17	NULL	GenesAD
1352	COX10	17p12	17	NULL	GenesAD
23268	DNMBP	10q24.2	10	NULL	GenesAD
51378	ANGPT4	20p13	20	NULL	GenesAD
27163	NAAA	4q21.1	4	NULL	GenesAD
2565	GABRG1	4p12	4	NULL	GenesAD
27295	PDLIM3	4q35.1	4	NULL	GenesAD
140890	SREK1	5q12.3	5	NULL	GenesAD
91584	PLXNA4	7q32.3	7	NULL	GenesAD
122786	FRMD6	14q22.1	14	NULL	GenesAD
29781	NCAPH2	22q13.33	22	NULL	GenesAD
8705	B3GALT4	6p21.32	6	NULL	GenesAD
84376	HOOK3	8p11.21	8	NULL	GenesAD
9200	HACD1	10p12.33	10	NULL	GenesAD
64231	MS4A6A	11q12.2	11	NULL	GenesAD
51225	ABI3	17q21.32	17	NULL	GenesAD
53942	CNTN5	11q22.1	11	NULL	GenesAD
56928	SPPL2B	19p13.3	19	NULL	GenesAD
144195	SLC2A14	12p13.31	12	NULL	GenesAD
9910	RABGAP1L	1q25.1	1	Q5R372	Common
387338	NSUN4	1p33	1	NULL	GenesAD
51338	MS4A4A	11q12.2	11	NULL	GenesAD
63974	NEUROD6	7p14.3	7	NULL	GenesAD
124925	SEZ6	17q11.2	17	NULL	GenesAD
51063	CALHM2	10q24.33	10	NULL	GenesAD
9746	CLSTN3	12p13.31	12	NULL	GenesAD
574458	MIR512-1	19q13.42	19	NULL	GenesAD
205860	TRIML2	4q35.2	4	NULL	GenesAD
284612	SYPL2	1p13.3	1	NULL	GenesAD
284273	ZADH2	18q22.3	18	NULL	GenesAD
91289	LMF2	22q13.33	22	NULL	GenesAD
119395	CALHM3	10q24.33	10	NULL	GenesAD
83891	SNX25	4q35.1	4	NULL	GenesAD
285672	SREK1IP1	5q12.3	5	Q8N9Q2	Common
100126321	MIR922	3q29	3	NULL	GenesAD
100422826	MIR4274	4p16.1	4	NULL	GenesAD
NULL	HRH2	NULL	NULL	P25021	ProteinsAD
NULL	HMGB1	NULL	NULL	P09429	ProteinsAD
NULL	MT2A	NULL	NULL	P02795	ProteinsAD
NULL	MT3	NULL	NULL	P25713	ProteinsAD
NULL	MT-ND1	NULL	NULL	P03886	ProteinsAD
NULL	MT-ND2	NULL	NULL	P03891	ProteinsAD
NULL	REG1A	NULL	NULL	P05451	ProteinsAD
NULL	PTPN1	NULL	NULL	P18031	ProteinsAD
NULL	FOLH1	NULL	NULL	Q04609	ProteinsAD
NULL	ANP32A	NULL	NULL	P39687	ProteinsAD
NULL	GPR3	NULL	NULL	P46089	ProteinsAD
NULL	CLK2	NULL	NULL	P49760	ProteinsAD
NULL	HSD17B10	NULL	NULL	Q99714	ProteinsAD
NULL	MAZ	NULL	NULL	P56270	ProteinsAD
NULL	HERPUD1	NULL	NULL	Q15011	ProteinsAD
NULL	GOT1	NULL	NULL	P17174	ProteinsAD
NULL	KLK8	NULL	NULL	O60259	ProteinsAD
NULL	SPTLC1	NULL	NULL	O15269	ProteinsAD
NULL	SPTLC2	NULL	NULL	O15270	ProteinsAD
NULL	TYROBP	NULL	NULL	O43914	ProteinsAD
NULL	CUL3	NULL	NULL	Q13618	ProteinsAD
NULL	NCKAP1	NULL	NULL	Q9Y2A7	ProteinsAD
NULL	GSK3A	NULL	NULL	P49840	ProteinsAD
NULL	DKK1	NULL	NULL	O94907	ProteinsAD
NULL	DKK4	NULL	NULL	Q9UBT3	ProteinsAD
NULL	DKK2	NULL	NULL	Q9UBU2	ProteinsAD
NULL	KCNIP3	NULL	NULL	Q9Y2W7	ProteinsAD
NULL	MAPK8IP1	NULL	NULL	Q9UQF2	ProteinsAD
NULL	NCKIPSD	NULL	NULL	Q9NZQ3	ProteinsAD
NULL	TNFRSF21	NULL	NULL	O75509	ProteinsAD
NULL	SPHK2	NULL	NULL	Q9NRA0	ProteinsAD
NULL	VPS26A	NULL	NULL	O75436	ProteinsAD
NULL	UBXN4	NULL	NULL	Q92575	ProteinsAD
NULL	SET	NULL	NULL	Q01105	ProteinsAD
NULL	PAK3	NULL	NULL	O75914	ProteinsAD
NULL	NPEPPS	NULL	NULL	P55786	ProteinsAD
NULL	MT-RNR2	NULL	NULL	Q8IVG9	ProteinsAD
NULL	RNF146	NULL	NULL	Q9NTX7	ProteinsAD
NULL	OGT	NULL	NULL	O15294	ProteinsAD
NULL	AATF	NULL	NULL	Q9NY61	ProteinsAD
NULL	TMEFF2	NULL	NULL	Q9UIK5	ProteinsAD
NULL	KIAA1191	NULL	NULL	Q96A73	ProteinsAD
NULL	PCSK1N	NULL	NULL	Q9UHG2	ProteinsAD
NULL	CH25H	NULL	NULL	O95992	ProteinsAD
NULL	BHLHB9	NULL	NULL	Q6PI77	ProteinsAD
NULL	RALGPS2	NULL	NULL	Q86X27	ProteinsAD
NULL	RNF182	NULL	NULL	Q8N6D2	ProteinsAD
NULL	XPR1	NULL	NULL	Q9UBH6	ProteinsAD
NULL	TMEM119	NULL	NULL	Q4V9L6	ProteinsAD
NULL	TSHZ3	NULL	NULL	Q63HK5	ProteinsAD
NULL	TSHZ1	NULL	NULL	Q6ZSZ6	ProteinsAD
NULL	TSHZ2	NULL	NULL	Q9NRE2	ProteinsAD
NULL	FAM168B	NULL	NULL	A1KXE4	ProteinsAD
NULL	ASAH2B	NULL	NULL	P0C7U1	ProteinsAD
NULL	CLK1	NULL	NULL	P49759	ProteinsAD
NULL	DBN1	NULL	NULL	Q16643	ProteinsAD
NULL	MAP2	NULL	NULL	P11137	ProteinsAD
NULL	GPC1	NULL	NULL	P35052	ProteinsAD
NULL	FLNB	NULL	NULL	O75369	ProteinsAD
NULL	COLEC12	NULL	NULL	Q5KU26	ProteinsAD
NULL	REST	NULL	NULL	Q13127	ProteinsAD
NULL	C20orf203	NULL	NULL	Q8NBC4	ProteinsAD
NULL	UBA52	NULL	NULL	P62987	ProteinsAD
NULL	RPS27A	NULL	NULL	P62979	ProteinsAD
NULL	UBB	NULL	NULL	P0CG47	ProteinsAD
NULL	PRDM11	NULL	NULL	Q9NQV5	ProteinsAD
NULL	DKK3	NULL	NULL	Q9UBP4	ProteinsAD
NULL	TTC3	NULL	NULL	P53804	ProteinsAD
NULL	TF	NULL	NULL	P02787	ProteinsAD
NULL	PTGS1	NULL	NULL	P23219	ProteinsAD
NULL	ADAMTS4	NULL	NULL	O75173	ProteinsAD
NULL	IGHMBP2	NULL	NULL	P38935	ProteinsAD
NULL	PIEZO1	NULL	NULL	Q92508	ProteinsAD
NULL	SDIM1	NULL	NULL	Q6ZPB5	ProteinsAD
NULL	UBC	NULL	NULL	P0CG48	ProteinsAD
NULL	FAM30A	NULL	NULL	Q9NZY2	ProteinsAD
NULL	BARGIN	NULL	NULL	Q6ZT62	ProteinsAD
NULL	PSCA	NULL	NULL	O43653	ProteinsAD
NULL	DCDC2C	NULL	NULL	A8MYV0	ProteinsAD
NULL	CASP4	NULL	NULL	P49662	ProteinsAD
