# Supplementary material for: Improving the Utility of Polygenic Risk Scores as a Biomarker for Alzheimer’s Disease
Source: Cells. 2021 Jun 29;10(7):1627. doi: 10.3390/cells10071627 (PMC8305482; doi:10.3390/cells10071627)
Supplement: Supplementary file 1 [file cells-10-01627-s001.zip › cells-1183159 Sm/SupplTable3.xlsx]

## Sheet: Sheet1
REGION	CHR_ID	CHR_POS	REPORTED_GENE	MAPPED_GENE	UPSTREAM_GENE_ID	DOWNSTREAM_GENE_ID	SNP_GENE_IDS	UPSTREAM_GENE_DISTANCE	DOWNSTREAM_GENE_DISTANCE	STRONGEST-SNP-RISK-ALLELE	SNPS	SNP_ID_CURRENT	CONTEXT	GeneID	Symbol	map_location	chromosome	ProteinID	Origin
			APOE							APOE-?	APOE			348	APOE	19q13.32	19	P02649	Common
1q24.2	1	169617708	SELP	SELP			ENSG00000174175			rs2244526-T	rs2244526	2244526	intron_variant	6403	SELP	1q24.2	1	NULL	GenesAD
4q25	4	109251730	COL25A1	COL25A1			ENSG00000188517			rs144998240-A	rs144998240	144998240	intron_variant	84570	COL25A1	4q25	4	Q9BXS0	Common
19q13.32	19	44904531	TOMM40	TOMM40 - APOE	ENSG00000130204	ENSG00000130203		842	1260	rs7259620-G	rs7259620	7259620	regulatory_region_variant	10452	TOMM40	19q13.32	19	NULL	GenesAD
19q13.32	19	44900155	TOMM40	TOMM40			ENSG00000130204			rs1160985-C	rs1160985	1160985	intron_variant	10452	TOMM40	19q13.32	19	NULL	GenesAD
19q13.32	19	44905579	APOE	TOMM40 - APOE	ENSG00000130204	ENSG00000130203		1890	212	rs405509-T	rs405509	405509	regulatory_region_variant	348	APOE	19q13.32	19	P02649	Common
19q13.32	19	44907187	APOE	APOE			ENSG00000130203			rs769450-G	rs769450	769450	non_coding_transcript_exon_variant	348	APOE	19q13.32	19	P02649	Common
19q13.32	19	44898409	TOMM40	TOMM40			ENSG00000130204			rs8106922-A	rs8106922	8106922	intron_variant	10452	TOMM40	19q13.32	19	NULL	GenesAD
19q13.32	19	44908822	APOE	APOE			ENSG00000130203			rs7412-C	rs7412	7412	missense_variant	348	APOE	19q13.32	19	P02649	Common
19q13.32	19	44908684	APOE	APOE			ENSG00000130203			rs429358-?	rs429358	429358	missense_variant	348	APOE	19q13.32	19	P02649	Common
19q13.32	19	44892009	TOMM40	TOMM40			ENSG00000130204			rs157580-?	rs157580	157580	intron_variant	10452	TOMM40	19q13.32	19	NULL	GenesAD
19q13.32	19	44906745	APOE	APOE			ENSG00000130203			rs769449-?	rs769449	769449	non_coding_transcript_exon_variant	348	APOE	19q13.32	19	P02649	Common
19q13.32	19	44919689	APOC1	APOC1 - APOC1P1	ENSG00000130208	ENSG00000214855		340	7115	rs4420638-?	rs4420638	4420638	regulatory_region_variant	341	APOC1	19q13.32	19	NULL	GenesAD
19q13.32	19	44901434	TOMM40	TOMM40			ENSG00000130204			rs405697-?	rs405697	405697	3_prime_UTR_variant	10452	TOMM40	19q13.32	19	NULL	GenesAD
19q13.32	19	44919589	APOC1	APOC1 - APOC1P1	ENSG00000130208	ENSG00000214855		240	7215	rs56131196-?	rs56131196	56131196	regulatory_region_variant	341	APOC1	19q13.32	19	NULL	GenesAD
19q13.32	19	44911194	APOE	AC011481.3			ENSG00000280087			rs439401-?	rs439401	439401	non_coding_transcript_exon_variant	348	APOE	19q13.32	19	P02649	Common
19q13.32	19	44913221	APOC1	AC011481.3			ENSG00000280087			rs584007-?	rs584007	584007	non_coding_transcript_exon_variant	341	APOC1	19q13.32	19	NULL	GenesAD
19q13.32	19	44892962	TOMM40	TOMM40			ENSG00000130204			rs157582-?	rs157582	157582	intron_variant	10452	TOMM40	19q13.32	19	NULL	GenesAD
19q13.32	19	44891079	TOMM40	TOMM40			ENSG00000130204			rs71352238-?	rs71352238	71352238	intron_variant	10452	TOMM40	19q13.32	19	NULL	GenesAD
19q13.32	19	44892362	TOMM40	TOMM40			ENSG00000130204			rs2075650-?	rs2075650	2075650	intron_variant	10452	TOMM40	19q13.32	19	NULL	GenesAD
3q22.1	3	129947221	TRH	TMCC1-AS1 - AC083906.3	ENSG00000271270	ENSG00000250643		28646	6884	rs34925435-?	rs34925435	34925435	intergenic_variant	7200	TRH	3q22.1	3	NULL	GenesAD
19q13.32	19	44912921	APOC1	AC011481.3			ENSG00000280087			rs483082-?	rs483082	483082	non_coding_transcript_exon_variant	341	APOC1	19q13.32	19	NULL	GenesAD
19q13.32	19	44919689	APOE	APOC1 - APOC1P1	ENSG00000130208	ENSG00000214855		340	7115	rs4420638-?	rs4420638	4420638	regulatory_region_variant	348	APOE	19q13.32	19	P02649	Common
6q25.1	6	150885942	MTHFD1L	MTHFD1L			ENSG00000120254			rs11754661-A	rs11754661	11754661	intron_variant	25902	MTHFD1L	6q25.1	6	NULL	GenesAD
2p23.3	2	27684606	SLC4A1AP	SLC4A1AP			ENSG00000163798			rs17006206-G	rs17006206	17006206	intron_variant	22950	SLC4A1AP	2p23.3	2	NULL	GenesAD
4p16.3	4	2101369	POLN	HAUS3, POLN			ENSG00000214367, ENSG00000130997			rs1923775-T	rs1923775	1923775	intron_variant	353497	POLN	4p16.3	4	NULL	GenesAD
7q35	7	147200311	CNTNAP2	CNTNAP2			ENSG00000174469			rs10273775-G	rs10273775	10273775	intron_variant	26047	CNTNAP2	7q35-q36.1	7	NULL	GenesAD
13q32.2	13	98479040	STK24	STK24			ENSG00000102572			rs912330-?	rs912330	912330	intron_variant	8428	STK24	13q32.2	13	NULL	GenesAD
2q14.3	2	127130409	BIN1	BIN1 - AC110926.2	ENSG00000136717	ENSG00000286400		23121	11567	rs12989701-?	rs12989701	12989701	regulatory_region_variant	274	BIN1	2q14.3	2	NULL	GenesAD
2q14.3	2	127137039	BIN1	BIN1 - AC110926.2	ENSG00000136717	ENSG00000286400		29751	4937	rs744373-?	rs744373	744373	regulatory_region_variant	274	BIN1	2q14.3	2	NULL	GenesAD
19q13.31	19	44110055	ZNF224	AC021092.1			ENSG00000186019			rs2061333-?	rs2061333	2061333	intron_variant	7767	ZNF224	19q13.31	19	NULL	GenesAD
1q42.2	1	231708601	DISC1	TSNAX-DISC1, DISC1			ENSG00000270106, ENSG00000162946			rs12044355-?	rs12044355	12044355	intron_variant	27185	DISC1	1q42.2	1	NULL	GenesAD
15q12	15	27467498	GABRG3	GABRG3			ENSG00000182256			rs74006954-?	rs74006954	74006954	intron_variant	2567	GABRG3	15q12	15	NULL	GenesAD
1q24.2	1	167749262	MPZL1	MPZL1			ENSG00000197965			rs4145462-T	rs4145462	4145462	intron_variant	9019	MPZL1	1q24.2	1	NULL	GenesAD
7q22.3	7	105640741	ATXN7L1	ATXN7L1			ENSG00000146776			rs11983798-T	rs11983798	11983798	intron_variant	222255	ATXN7L1	7q22.3	7	NULL	GenesAD
11p14.3	11	24589584	LUZP2	LUZP2			ENSG00000187398			rs12361953-C	rs12361953	12361953	intron_variant	338645	LUZP2	11p14.3	11	NULL	GenesAD
11q24.2	11	126035363	CDON	CDON			ENSG00000064309			rs472926-C	rs472926	472926	intron_variant	50937	CDON	11q24.2	11	NULL	GenesAD
19q13.32	19	44919689	APOE	APOC1 - APOC1P1	ENSG00000130208	ENSG00000214855		340	7115	rs4420638-A	rs4420638	4420638	regulatory_region_variant	348	APOE	19q13.32	19	P02649	Common
19q13.32	19	44908684	APOE	APOE			ENSG00000130203			rs429358-C	rs429358	429358	missense_variant	348	APOE	19q13.32	19	P02649	Common
19q13.32	19	44905910	APOE	APOE			ENSG00000130203			rs440446-G	rs440446	440446	missense_variant	348	APOE	19q13.32	19	P02649	Common
19q13.32	19	44905307	APOE	TOMM40 - APOE	ENSG00000130204	ENSG00000130203		1618	484	rs449647-A	rs449647	449647	regulatory_region_variant	348	APOE	19q13.32	19	P02649	Common
19q13.32	19	44899461	TOMM40	TOMM40			ENSG00000130204			rs35568738-G	rs35568738	35568738	intron_variant	10452	TOMM40	19q13.32	19	NULL	GenesAD
19q13.32	19	44890954	TOMM40	TOMM40			ENSG00000130204			rs76692773-C	rs76692773	76692773	intron_variant	10452	TOMM40	19q13.32	19	NULL	GenesAD
1q32.2	1	207611623	CR1	CR1			ENSG00000203710			rs3818361-A	rs3818361	3818361	intron_variant	1378	CR1	1q32.2	1	NULL	GenesAD
			APOE							APOE-E3	APOE-E3			348	APOE	19q13.32	19	P02649	Common
			APOE							APOE-E4	APOE-E4			348	APOE	19q13.32	19	P02649	Common
7q22.1	7	103985430	RELN	RELN			ENSG00000189056			rs4298437-A	rs4298437	4298437	intron_variant	5649	RELN	7q22.1	7	NULL	GenesAD
8p23.1	8	10477271	MSRA	AC104964.2, AC104964.1			ENSG00000253678, ENSG00000253641			rs11782819-?	rs11782819	11782819	non_coding_transcript_exon_variant	4482	MSRA	8p23.1	8	NULL	GenesAD
12p13.1	12	13763366	GRIN2B	GRIN2B			ENSG00000273079			rs78210707-?	rs78210707	78210707	intron_variant	2904	GRIN2B	12p13.1	12	NULL	GenesAD
9q31.1	9	104899461	ABCA1	ABCA1			ENSG00000165029			rs2740488-?	rs2740488	2740488	intron_variant	19	ABCA1	9q31.1	9	NULL	GenesAD
2q14.3	2	127135234	BIN1	BIN1 - AC110926.2	ENSG00000136717	ENSG00000286400		27946	6742	rs6733839-?	rs6733839	6733839	regulatory_region_variant	274	BIN1	2q14.3	2	NULL	GenesAD
2p24.1	2	21003688	APOB	APOB			ENSG00000084674			rs2678379-?	rs2678379	2678379	intron_variant	338	APOB	2p24.1	2	NULL	GenesAD
11q14.2	11	86156833	PICALM	RNU6-560P - LINC02695	ENSG00000200877	ENSG00000254699		3499	35954	rs10792832-?	rs10792832	10792832	regulatory_region_variant	8301	PICALM	11q14.2	11	NULL	GenesAD
7p15.3	7	22727026	IL6	IL6-AS1, IL6, STEAP1B			ENSG00000179428, ENSG00000136244, ENSG00000105889			rs1800795-?	rs1800795	1800795	intron_variant	3569	IL6	7p15.3	7	NULL	GenesAD
11q14.1	11	78380104	GAB2	AP003086.1, GAB2			ENSG00000254420, ENSG00000033327			rs2373115-G	rs2373115	2373115	intron_variant	9846	GAB2	11q14.1	11	NULL	GenesAD
2q14.3	2	127132061	BIN1	BIN1 - AC110926.2	ENSG00000136717	ENSG00000286400		24773	9915	rs7561528-?	rs7561528	7561528	intergenic_variant	274	BIN1	2q14.3	2	NULL	GenesAD
11q14.2	11	85966428	PICALM	PICALM			ENSG00000073921			rs17817600-?	rs17817600	17817600	intron_variant	8301	PICALM	11q14.2	11	NULL	GenesAD
12p13.1	12	13770394	GRIN2B	GRIN2B			ENSG00000273079			rs11055612-C	rs11055612	11055612	intron_variant	2904	GRIN2B	12p13.1	12	NULL	GenesAD
19q13.41	19	51223357	CD33	SIGLEC22P - CD33	ENSG00000268849	ENSG00000105383		11269	1707	rs3826656-?	rs3826656	3826656	intergenic_variant	945	CD33	19q13.41	19	NULL	GenesAD
6p21.1	6	41161514	TREM2	TREM2			ENSG00000095970			rs75932628-T	rs75932628	75932628	missense_variant	54209	TREM2	6p21.1	6	Q9NZC2	Common
9q31.1	9	104894789	ABCA1	ABCA1			ENSG00000165029			rs3905000-?	rs3905000	3905000	intron_variant	19	ABCA1	9q31.1	9	NULL	GenesAD
7q35	7	146265094	CNTNAP2	CNTNAP2			ENSG00000174469			rs802571-T	rs802571	802571	intron_variant	26047	CNTNAP2	7q35-q36.1	7	NULL	GenesAD
19q13.32	19	44919589	APOC1	APOC1 - APOC1P1	ENSG00000130208	ENSG00000214855		240	7215	rs56131196-A	rs56131196	56131196	regulatory_region_variant	341	APOC1	19q13.32	19	NULL	GenesAD
19q13.32	19	44893408	TOMM40	TOMM40			ENSG00000130204			rs59007384-T	rs59007384	59007384	intron_variant	10452	TOMM40	19q13.32	19	NULL	GenesAD
3q26.1	3	166296681	BCHE	AC104629.1 - LINC01326	ENSG00000244429	ENSG00000244321		2328	273012	rs509208-G	rs509208	509208	intergenic_variant	590	BCHE	3q26.1	3	NULL	GenesAD
19q13.32	19	44892009	APOE	TOMM40			ENSG00000130204			rs157580-?	rs157580	157580	intron_variant	348	APOE	19q13.32	19	P02649	Common
11q14.2	11	86076782	PICALM	PICALM - RNU6-560P	ENSG00000073921	ENSG00000200877		6900	76445	rs536841-?	rs536841	536841	intergenic_variant	8301	PICALM	11q14.2	11	NULL	GenesAD
8p21.1	8	27630273	CLU	CLU - SCARA3	ENSG00000120885	ENSG00000168077		15573	3595	rs569214-?	rs569214	569214	intergenic_variant	1191	CLU	8p21.1	8	NULL	GenesAD
8p21.1	8;8;8	27611345;27598736;27607002	CLU	CLU; CLU; CLU						rs9331888-G; rs2279590-C; rs11136000-C	rs9331888; rs2279590; rs11136000		5_prime_UTR_variant; non_coding_transcript_exon_variant; intron_variant	1191	CLU	8p21.1	8	NULL	GenesAD
1q32.2	1;1	207518704;207611623	CR1	CR1; CR1						rs6656401-A; rs3818361-A	rs6656401; rs3818361		intron_variant; intron_variant	1378	CR1	1q32.2	1	NULL	GenesAD
19q13.32	19	44892362	APOE	TOMM40			ENSG00000130204			rs2075650-?	rs2075650	2075650	intron_variant	348	APOE	19q13.32	19	P02649	Common
11q24.1	11	121564878	SORL1	SORL1			ENSG00000137642			rs11218343-?	rs11218343	11218343	intron_variant	6653	SORL1	11q24.1	11	Q92673	Common
2p24.2	2	17593765	VSNL1	VSNL1			ENSG00000163032			rs4038131-?	rs4038131	4038131	intron_variant	7447	VSNL1	2p24.2	2	P62760	Common
2q14.3	2	127094445	BIN1	BIN1			ENSG00000136717			rs10207628-?	rs10207628	10207628	intron_variant	274	BIN1	2q14.3	2	NULL	GenesAD
19q13.32	19	44892962	APOE	TOMM40			ENSG00000130204			rs157582-?	rs157582	157582	intron_variant	348	APOE	19q13.32	19	P02649	Common
19q13.32	19	44848259	APOE	NECTIN2			ENSG00000130202			rs41289512-G	rs41289512	41289512	intron_variant	348	APOE	19q13.32	19	P02649	Common
2q14.3	2	127133851	BIN1	BIN1 - AC110926.2	ENSG00000136717	ENSG00000286400		26563	8125	rs4663105-C	rs4663105	4663105	intergenic_variant	274	BIN1	2q14.3	2	NULL	GenesAD
19q13.41	19	51224706	CD33	SIGLEC22P - CD33	ENSG00000268849	ENSG00000105383		12618	358	rs3865444-A	rs3865444	3865444	regulatory_region_variant	945	CD33	19q13.41	19	NULL	GenesAD
11q12.2	11	60175342	MS4A6A	MS4A6A			ENSG00000110077			rs7935829-G	rs7935829	7935829	intron_variant	64231	MS4A6A	11q12.2	11	NULL	GenesAD
14q32.12	14	92472511	SLC24A4	SLC24A4			ENSG00000140090			rs12590654-A	rs12590654	12590654	intron_variant	123041	SLC24A4	14q32.12	14	NULL	GenesAD
1q32.2	1	207518704	CR1	CR1			ENSG00000203710			rs6656401-A	rs6656401	6656401	intron_variant	1378	CR1	1q32.2	1	NULL	GenesAD
2q14.3	2	127135234	BIN1	BIN1 - AC110926.2	ENSG00000136717	ENSG00000286400		27946	6742	rs6733839-T	rs6733839	6733839	regulatory_region_variant	274	BIN1	2q14.3	2	NULL	GenesAD
8p21.1	8	27610169	CLU	CLU			ENSG00000120885			rs9331896-C	rs9331896	9331896	intron_variant	1191	CLU	8p21.1	8	NULL	GenesAD
11q12.2	11	60156035	MS4A6A	MS4A2 - LINC02705	ENSG00000149534	ENSG00000254952		57568	3652	rs983392-G	rs983392	983392	intergenic_variant	64231	MS4A6A	11q12.2	11	NULL	GenesAD
11q14.2	11	86156833	PICALM	RNU6-560P - LINC02695	ENSG00000200877	ENSG00000254699		3499	35954	rs10792832-A	rs10792832	10792832	regulatory_region_variant	8301	PICALM	11q14.2	11	NULL	GenesAD
11q24.1	11	121564878	SORL1	SORL1			ENSG00000137642			rs11218343-C	rs11218343	11218343	intron_variant	6653	SORL1	11q24.1	11	Q92673	Common
19p13.3	19	1063444	ABCA7	ABCA7			ENSG00000064687			rs4147929-A	rs4147929	4147929	intron_variant	10347	ABCA7	19p13.3	19	Q8IZY2	Common
7q35	7	146252937	CNTNAP2	CNTNAP2			ENSG00000174469			rs114360492-T	rs114360492	114360492	intron_variant	26047	CNTNAP2	7q35-q36.1	7	NULL	GenesAD
6p21.1	6	40974457	TREM2	AL583854.1 - UNC5CL	ENSG00000237947	ENSG00000124602		259094	52438	rs187370608-A	rs187370608	187370608	intergenic_variant	54209	TREM2	6p21.1	6	Q9NZC2	Common
19p13.3	19	1039324	ABCA7	CNN2 - ABCA7	ENSG00000064666	ENSG00000064687		256	673	rs111278892-G	rs111278892	111278892	regulatory_region_variant	10347	ABCA7	19p13.3	19	Q8IZY2	Common
1q32.2	1	207613483	CR1	CR1			ENSG00000203710			rs2093760-A	rs2093760	2093760	intron_variant	1378	CR1	1q32.2	1	NULL	GenesAD
1q23.3	1	161185602	ADAMTS4	ADAMTS4			ENSG00000158859			rs4575098-A	rs4575098	4575098	3_prime_UTR_variant	NULL	ADAMTS4	NULL	NULL	O75173	ProteinsAD
11q14.2	11	86065502	PICALM	PICALM			ENSG00000073921			rs867611-G	rs867611	867611	intron_variant	8301	PICALM	11q14.2	11	NULL	GenesAD
15q21.3	15	58730416	ADAM10	ADAM10			ENSG00000137845			rs442495-C	rs442495	442495	intron_variant	102	ADAM10	15q21.3	15	O14672	Common
11q12.2	11	60190907	MS4A6A	MS4A4A			ENSG00000110079			rs2081545-A	rs2081545	2081545	intron_variant	64231	MS4A6A	11q12.2	11	NULL	GenesAD
17q21.33	17	49373413	ABI3	AC091180.6			ENSG00000262039			rs28394864-A	rs28394864	28394864	intron_variant	51225	ABI3	17q21.32	17	NULL	GenesAD
19q13.32	19	44908822	APOE	APOE			ENSG00000130203			rs7412-T	rs7412	7412	missense_variant	348	APOE	19q13.32	19	P02649	Common
19q13.32	19	44890954	TOMM40	TOMM40			ENSG00000130204			rs76692773-T	rs76692773	76692773	intron_variant	10452	TOMM40	19q13.32	19	NULL	GenesAD
19q13.32	19	44900667	TOMM40	TOMM40			ENSG00000130204			rs1160984-T	rs1160984	1160984	intron_variant	10452	TOMM40	19q13.32	19	NULL	GenesAD
19q13.32	19	44890947	TOMM40	TOMM40			ENSG00000130204			rs561654715-A	rs561654715	561654715	intron_variant	10452	TOMM40	19q13.32	19	NULL	GenesAD
19q13.32	19	44900801	TOMM40	TOMM40			ENSG00000130204			rs142412517-T	rs142412517	142412517	missense_variant	10452	TOMM40	19q13.32	19	NULL	GenesAD
19q13.32	19	44902242	TOMM40	TOMM40			ENSG00000130204			rs141864196-A	rs141864196	141864196	3_prime_UTR_variant	10452	TOMM40	19q13.32	19	NULL	GenesAD
19p13.3	19	1053525	ABCA7	ABCA7			ENSG00000064687			rs3752241-G	rs3752241	3752241	synonymous_variant	10347	ABCA7	19p13.3	19	Q8IZY2	Common
19q13.32	19	44907853	APOE	APOE			ENSG00000130203			rs769452-C	rs769452	769452	missense_variant	348	APOE	19q13.32	19	P02649	Common
6p21.1	6	41161469	TREM2	TREM2			ENSG00000095970			rs143332484-T	rs143332484	143332484	missense_variant	54209	TREM2	6p21.1	6	Q9NZC2	Common
19q13.32	19	44909698	APOE	AC011481.3			ENSG00000280087			rs1081105-C	rs1081105	1081105	non_coding_transcript_exon_variant	348	APOE	19q13.32	19	P02649	Common
19q13.32	19	44892009	TOMM40	TOMM40			ENSG00000130204			rs157580-G	rs157580	157580	intron_variant	10452	TOMM40	19q13.32	19	NULL	GenesAD
19q13.32	19	44892362	APOE	TOMM40			ENSG00000130204			rs2075650-G	rs2075650	2075650	intron_variant	348	APOE	19q13.32	19	P02649	Common
7q35	7	147937799	CNTNAP2	CNTNAP2			ENSG00000174469			rs117834366-A	rs117834366	117834366	intron_variant	26047	CNTNAP2	7q35-q36.1	7	NULL	GenesAD
19q13.41	19	51224706	CD33	SIGLEC22P - CD33	ENSG00000268849	ENSG00000105383		12618	358	rs3865444-?	rs3865444	3865444	regulatory_region_variant	945	CD33	19q13.41	19	NULL	GenesAD
17q21.31	17	46275856	MAPT	ARL17B			ENSG00000276276			rs2732703-?	rs2732703	2732703	intron_variant	4137	MAPT	17q21.31	17	P10636	Common
8p21.1	8	27610169	CLU	CLU			ENSG00000120885			rs9331896-?	rs9331896	9331896	intron_variant	1191	CLU	8p21.1	8	NULL	GenesAD
6p21.32	6	32610753	HLA-DRB5	HLA-DRB1 - HLA-DQA1	ENSG00000206240	ENSG00000196735		20905	17426	rs9271192-?	rs9271192	9271192	intergenic_variant	3127	HLA-DRB5	6p21.32	6	NULL	GenesAD
19p13.3	19	1063444	ABCA7	ABCA7			ENSG00000064687			rs4147929-?	rs4147929	4147929	intron_variant	10347	ABCA7	19p13.3	19	Q8IZY2	Common
1q32.2	1	207518704	CR1	CR1			ENSG00000203710			rs6656401-?	rs6656401	6656401	intron_variant	1378	CR1	1q32.2	1	NULL	GenesAD
8p21.1	8	27607002	CLU	CLU			ENSG00000120885			rs11136000-?	rs11136000	11136000	intron_variant	1191	CLU	8p21.1	8	NULL	GenesAD
11q14.2	11	86157598	PICALM	RNU6-560P - LINC02695	ENSG00000200877	ENSG00000254699		4264	35189	rs3851179-?	rs3851179	3851179	regulatory_region_variant	8301	PICALM	11q14.2	11	NULL	GenesAD
8p21.1	8	27598736	CLU	CLU			ENSG00000120885			rs2279590-C	rs2279590	2279590	non_coding_transcript_exon_variant	1191	CLU	8p21.1	8	NULL	GenesAD
11q14.2	11	86157598	PICALM	RNU6-560P - LINC02695	ENSG00000200877	ENSG00000254699		4264	35189	rs3851179-C	rs3851179	3851179	regulatory_region_variant	8301	PICALM	11q14.2	11	NULL	GenesAD
14q32.12	14	92460608	SLC24A4	SLC24A4			ENSG00000140090			rs10498633-G	rs10498633	10498633	intron_variant	123041	SLC24A4	14q32.12	14	NULL	GenesAD
11q14.2	11	86156833	PICALM	RNU6-560P - LINC02695	ENSG00000200877	ENSG00000254699		3499	35954	rs10792832-G	rs10792832	10792832	regulatory_region_variant	8301	PICALM	11q14.2	11	NULL	GenesAD
1q32.2	1	207577223	CR1	CR1, AL137789.1			ENSG00000203710, ENSG00000236911			rs679515-T	rs679515	679515	intron_variant	1378	CR1	1q32.2	1	NULL	GenesAD
8p21.1	8	27610169	CLU	CLU			ENSG00000120885			rs9331896-T	rs9331896	9331896	intron_variant	1191	CLU	8p21.1	8	NULL	GenesAD
11q14.2	11	85970540	PICALM	PICALM			ENSG00000073921			rs639012-G	rs639012	639012	intron_variant	8301	PICALM	11q14.2	11	NULL	GenesAD
11q14.2	11	86120499	PICALM	PICALM - RNU6-560P	ENSG00000073921	ENSG00000200877		50617	32728	rs471470-A	rs471470	471470	intergenic_variant	8301	PICALM	11q14.2	11	NULL	GenesAD
11q24.1	11	121564878	SORL1	SORL1			ENSG00000137642			rs11218343-T	rs11218343	11218343	intron_variant	6653	SORL1	11q24.1	11	Q92673	Common
2q14.3	2	127068957	BIN1	BIN1			ENSG00000136717			rs1060743-?	rs1060743	1060743	synonymous_variant	274	BIN1	2q14.3	2	NULL	GenesAD
8p21.1	8	27608798	CLU	CLU			ENSG00000120885			rs1532278-?	rs1532278	1532278	non_coding_transcript_exon_variant	1191	CLU	8p21.1	8	NULL	GenesAD
11q12.2	11	60173126	MS4A6A	MS4A6A			ENSG00000110077			rs7232-?	rs7232	7232	missense_variant	64231	MS4A6A	11q12.2	11	NULL	GenesAD
19q13.32	19	44908822	APOE	APOE			ENSG00000130203			rs7412-?	rs7412	7412	missense_variant	348	APOE	19q13.32	19	P02649	Common
17q21.32	17	49219935	ABI3	ABI3			ENSG00000108798			rs616338-T	rs616338	616338	missense_variant	51225	ABI3	17q21.32	17	NULL	GenesAD
16q23.3	16	81908423	PLCG2	PLCG2			ENSG00000197943			rs72824905-?	rs72824905	72824905	missense_variant	5336	PLCG2	16q23.3	16	NULL	GenesAD
15q21.3	15	58753575	ADAM10	AC090515.7			ENSG00000286897			rs593742-A	rs593742	593742	intron_variant	102	ADAM10	15q21.3	15	O14672	Common
17q23.3	17	63460787	ACE	AC005828.5 - PPIAP55	ENSG00000265971	ENSG00000228979		4970	10817	rs138190086-A	rs138190086	138190086	TF_binding_site_variant	1636	ACE	17q23.3	17	NULL	GenesAD
19p13.3	19	1046521	ABCA7	ABCA7			ENSG00000064687			rs3764650-?	rs3764650	3764650	intron_variant	10347	ABCA7	19p13.3	19	Q8IZY2	Common
1q32.2	1	207611623	CR1	CR1			ENSG00000203710			rs3818361-?	rs3818361	3818361	intron_variant	1378	CR1	1q32.2	1	NULL	GenesAD
2q14.3	2	127132061	BIN1	BIN1 - AC110926.2	ENSG00000136717	ENSG00000286400		24773	9915	rs7561528-A	rs7561528	7561528	intergenic_variant	274	BIN1	2q14.3	2	NULL	GenesAD
11q12.2	11	60266956	MS4A4A	MS4A4A			ENSG00000110079			rs4938933-?	rs4938933	4938933	intron_variant	51338	MS4A4A	11q12.2	11	NULL	GenesAD
1q32.2	1	207612944	CR1	CR1			ENSG00000203710			rs6701713-A	rs6701713	6701713	intron_variant	1378	CR1	1q32.2	1	NULL	GenesAD
11q14.2	11	86089237	PICALM	PICALM - RNU6-560P	ENSG00000073921	ENSG00000200877		19355	63990	rs561655-?	rs561655	561655	intergenic_variant	8301	PICALM	11q14.2	11	NULL	GenesAD
19p13.3	19	1056493	ABCA7	ABCA7			ENSG00000064687			rs3752246-G	rs3752246	3752246	missense_variant	10347	ABCA7	19p13.3	19	Q8IZY2	Common
19q13.41	19	51224706	CD33	SIGLEC22P - CD33	ENSG00000268849	ENSG00000105383		12618	358	rs3865444-C	rs3865444	3865444	regulatory_region_variant	945	CD33	19q13.41	19	NULL	GenesAD
11q12.2	11	60156035	MS4A6A	MS4A2 - LINC02705	ENSG00000149534	ENSG00000254952		57568	3652	rs983392-A	rs983392	983392	intergenic_variant	64231	MS4A6A	11q12.2	11	NULL	GenesAD
5q35.3	5	179811261	SQSTM1	SQSTM1, SQSTM1			ENSG00000284099, ENSG00000161011			rs72807343-T	rs72807343	72807343	intron_variant	8878	SQSTM1	5q35.3	5	Q13501	Common
			ACE							chr17:61538148-A	chr17:61538148			1636	ACE	17q23.3	17	NULL	GenesAD
