# Supplementary material for: Improving the Utility of Polygenic Risk Scores as a Biomarker for Alzheimer’s Disease
Source: Cells. 2021 Jun 29;10(7):1627. doi: 10.3390/cells10071627 (PMC8305482; doi:10.3390/cells10071627)
Supplement: Supplementary file 1 [file cells-10-01627-s001.zip › cells-1183159 Sm/SupplTable4.xlsx]

## Sheet: Sheet1
REGION	CHR_ID	CHR_POS	REPORTED_GENE	MAPPED_GENE	UPSTREAM_GENE_ID	DOWNSTREAM_GENE_ID	SNP_GENE_IDS	UPSTREAM_GENE_DISTANCE	DOWNSTREAM_GENE_DISTANCE	STRONGEST-SNP-RISK-ALLELE	SNPS	SNP_ID_CURRENT	CONTEXT	PROTEIN_ID	GENE_ID
	APOE	APOE-?	APOE	P02649	APOE
4q25	4	109251730	COL25A1	COL25A1	ENSG00000188517	rs144998240-A	rs144998240	144998240	intron_variant	Q9BXS0	COL25A1
19q13.32	19	44905579	APOE	TOMM40 - APOE	ENSG00000130204	ENSG00000130203	1890	212	rs405509-T	rs405509	405509	regulatory_region_variant	P02649	APOE
19q13.32	19	44907187	APOE	APOE	ENSG00000130203	rs769450-G	rs769450	769450	non_coding_transcript_exon_variant	P02649	APOE
19q13.32	19	44908822	APOE	APOE	ENSG00000130203	rs7412-C	rs7412	7412	missense_variant	P02649	APOE
19q13.32	19	44908684	APOE	APOE	ENSG00000130203	rs429358-?	rs429358	429358	missense_variant	P02649	APOE
19q13.32	19	44906745	APOE	APOE	ENSG00000130203	rs769449-?	rs769449	769449	non_coding_transcript_exon_variant	P02649	APOE
19q13.32	19	44911194	APOE	AC011481.3	ENSG00000280087	rs439401-?	rs439401	439401	non_coding_transcript_exon_variant	P02649	APOE
19q13.32	19	44919689	APOE	APOC1 - APOC1P1	ENSG00000130208	ENSG00000214855	340	7115	rs4420638-?	rs4420638	4420638	regulatory_region_variant	P02649	APOE
19q13.32	19	44919689	APOE	APOC1 - APOC1P1	ENSG00000130208	ENSG00000214855	340	7115	rs4420638-A	rs4420638	4420638	regulatory_region_variant	P02649	APOE
19q13.32	19	44908684	APOE	APOE	ENSG00000130203	rs429358-C	rs429358	429358	missense_variant	P02649	APOE
19q13.32	19	44905910	APOE	APOE	ENSG00000130203	rs440446-G	rs440446	440446	missense_variant	P02649	APOE
19q13.32	19	44905307	APOE	TOMM40 - APOE	ENSG00000130204	ENSG00000130203	1618	484	rs449647-A	rs449647	449647	regulatory_region_variant	P02649	APOE
	APOE	APOE-E3	APOE-E3	P02649	APOE
	APOE	APOE-E4	APOE-E4	P02649	APOE
6p21.1	6	41161514	TREM2	TREM2	ENSG00000095970	rs75932628-T	rs75932628	75932628	missense_variant	Q9NZC2	TREM2
19q13.32	19	44892009	APOE	TOMM40	ENSG00000130204	rs157580-?	rs157580	157580	intron_variant	P02649	APOE
19q13.32	19	44892362	APOE	TOMM40	ENSG00000130204	rs2075650-?	rs2075650	2075650	intron_variant	P02649	APOE
11q24.1	11	121564878	SORL1	SORL1	ENSG00000137642	rs11218343-?	rs11218343	11218343	intron_variant	Q92673	SORL1
2p24.2	2	17593765	VSNL1	VSNL1	ENSG00000163032	rs4038131-?	rs4038131	4038131	intron_variant	P62760	VSNL1
19q13.32	19	44892962	APOE	TOMM40	ENSG00000130204	rs157582-?	rs157582	157582	intron_variant	P02649	APOE
19q13.32	19	44848259	APOE	NECTIN2	ENSG00000130202	rs41289512-G	rs41289512	41289512	intron_variant	P02649	APOE
11q24.1	11	121564878	SORL1	SORL1	ENSG00000137642	rs11218343-C	rs11218343	11218343	intron_variant	Q92673	SORL1
19p13.3	19	1063444	ABCA7	ABCA7	ENSG00000064687	rs4147929-A	rs4147929	4147929	intron_variant	Q8IZY2	ABCA7
6p21.1	6	40974457	TREM2	AL583854.1 - UNC5CL	ENSG00000237947	ENSG00000124602	259094	52438	rs187370608-A	rs187370608	187370608	intergenic_variant	Q9NZC2	TREM2
19p13.3	19	1039324	ABCA7	CNN2 - ABCA7	ENSG00000064666	ENSG00000064687	256	673	rs111278892-G	rs111278892	111278892	regulatory_region_variant	Q8IZY2	ABCA7
1q23.3	1	161185602	ADAMTS4	ADAMTS4	ENSG00000158859	rs4575098-A	rs4575098	4575098	3_prime_UTR_variant	O75173	ADAMTS4
15q21.3	15	58730416	ADAM10	ADAM10	ENSG00000137845	rs442495-C	rs442495	442495	intron_variant	O14672	ADAM10
19q13.32	19	44908822	APOE	APOE	ENSG00000130203	rs7412-T	rs7412	7412	missense_variant	P02649	APOE
19p13.3	19	1053525	ABCA7	ABCA7	ENSG00000064687	rs3752241-G	rs3752241	3752241	synonymous_variant	Q8IZY2	ABCA7
19q13.32	19	44907853	APOE	APOE	ENSG00000130203	rs769452-C	rs769452	769452	missense_variant	P02649	APOE
6p21.1	6	41161469	TREM2	TREM2	ENSG00000095970	rs143332484-T	rs143332484	143332484	missense_variant	Q9NZC2	TREM2
19q13.32	19	44909698	APOE	AC011481.3	ENSG00000280087	rs1081105-C	rs1081105	1081105	non_coding_transcript_exon_variant	P02649	APOE
19q13.32	19	44892362	APOE	TOMM40	ENSG00000130204	rs2075650-G	rs2075650	2075650	intron_variant	P02649	APOE
17q21.31	17	46275856	MAPT	ARL17B	ENSG00000276276	rs2732703-?	rs2732703	2732703	intron_variant	P10636	MAPT
19p13.3	19	1063444	ABCA7	ABCA7	ENSG00000064687	rs4147929-?	rs4147929	4147929	intron_variant	Q8IZY2	ABCA7
11q24.1	11	121564878	SORL1	SORL1	ENSG00000137642	rs11218343-T	rs11218343	11218343	intron_variant	Q92673	SORL1
19q13.32	19	44908822	APOE	APOE	ENSG00000130203	rs7412-?	rs7412	7412	missense_variant	P02649	APOE
15q21.3	15	58753575	ADAM10	AC090515.7	ENSG00000286897	rs593742-A	rs593742	593742	intron_variant	O14672	ADAM10
19p13.3	19	1046521	ABCA7	ABCA7	ENSG00000064687	rs3764650-?	rs3764650	3764650	intron_variant	Q8IZY2	ABCA7
19p13.3	19	1056493	ABCA7	ABCA7	ENSG00000064687	rs3752246-G	rs3752246	3752246	missense_variant	Q8IZY2	ABCA7
5q35.3	5	179811261	SQSTM1	SQSTM1, SQSTM1	ENSG00000284099, ENSG00000161011	rs72807343-T	rs72807343	72807343	intron_variant	Q13501	SQSTM1
